# Supplementary material for: Carbonylation of Polyfluorinated Alkylbenzenes and Benzocycloalkenes at the Benzyl C-F and C-Cl Bonds Under the Action of CO/SbF5
Source: Molecules. 2025 Feb 17;30(4):931. doi: 10.3390/molecules30040931 (PMC11858302; doi:10.3390/molecules30040931)
Supplement: Supplementary file 1 [file molecules-30-00931-s001.zip]

Archive with 1 entries (1 files):
- molecules-3457537-supplementary.pdf
